# Supplementary material for: Dataset of cognitive behavioral intervention for persons living with HIV in China: A randomized pilot trial
Source: Data Brief. 2020 Mar 31;30:105459. doi: 10.1016/j.dib.2020.105459 (PMC7153287; doi:10.1016/j.dib.2020.105459)
Supplement: Supplementary file 2 — Supplementary questionnaire [file mmc2.xml]

<?xml version="1.0" encoding="utf-8" standalone="no"?>
<data>
  <datasets>
    <author>huyan@fudan.edu.cn</author>
    <type>0</type>
    <dataset>
      <value>6</value>
      <reason>Other (please explain)</reason>
      <comments>All the raw data are presented in the manuscript.</comments>
    </dataset>
  </datasets>
</data>
